# Supplementary material for: Study of the protrusion of through-silicon vias in dual annealing-CMP processes for 3D integration
Source: Microsyst Nanoeng. 2025 Feb 13;11:25. doi: 10.1038/s41378-024-00797-z (PMC11821882; doi:10.1038/s41378-024-00797-z)
Supplement: Supplementary file 1 — Appendix A [file 41378_2024_797_MOESM1_ESM.m]

x=0;
y=35.25;
z=45;              
c11=172.03;
c12=121.97;
c44=76.79;
s11=0.015;s12=-0.0063;s13=-0.0063;s22=0.015;s23=-0.0063;
s33=0.015;s44=0.0133;s55=0.0133;s66=0.0133;                
Rx=[1 0 0;0 cos(x*pi/180) -sin(x*pi/180);0 sin(x*pi/180) cos(x*pi/180)];
Ry=[cos(y*pi/180) 0 sin(y*pi/180);0 1 0;-sin(y*pi/180) 0 cos(y*pi/180)];
Rz=[cos(z*pi/180) -sin(z*pi/180) 0;sin(z*pi/180) cos(z*pi/180) 0;0 0 1];
R=[1 0 0;0 1 0;0 0 1];         
R0=R*Rz*Ry*Rx;                 
I=[1 0 0];
J=[0 1 0];
K=[0 0 1];
i=R0(1,:);                      
j=R0(2,:);
k=R0(3,:);
axx=dot(I,i)/norm(i);          ?
axy=dot(I,j)/norm(j);
axz=dot(I,k)/norm(k);
ayx=dot(J,i)/norm(i);
ayy=dot(J,j)/norm(j);
ayz=dot(J,k)/norm(k);
azx=dot(K,i)/norm(i);
azy=dot(K,j)/norm(j);
azz=dot(K,k)/norm(k);
Ex=1/(s11*axx^4+s22*ayx^4+s33*azx^4+(s44+2*s23)*(ayx*azx)^2+(s55+2*s13)*(axx*azx)^2....
    +(s66+2*s12)*(axx*ayx)^2);
Ey=1/(s11*axy^4+s22*ayy^4+s33*azy^4+(s44+2*s23)*(ayy*azy)^2+(s55+2*s13)*(axy*azy)^2....
    +(s66+2*s12)*(axy*ayy)^2);
Ez=1/(s11*axz^4+s22*ayz^4+s33*azz^4+(s44+2*s23)*(ayz*azz)^2+(s55+2*s13)*(axz*azz)^2....
    +(s66+2*s12)*(axz*ayz)^2);
